# Supplementary material for: Targeted Transcriptome Analysis of Beef Cattle Persistently Infected with Bovine Viral Diarrhea Virus
Source: Genes (Basel). 2024 Nov 22;15(12):1500. doi: 10.3390/genes15121500 (PMC11675442; doi:10.3390/genes15121500)
Supplement: Supplementary file 1 [file genes-15-01500-s001.zip]

Archive with 1 entries (1 files):
- genes-3320681-supplementary.xlsx
