# Supplementary material for: Targeted Transcriptome Analysis of Beef Cattle Persistently Infected with Bovine Viral Diarrhea Virus
Source: Genes (Basel). 2024 Nov 22;15(12):1500. doi: 10.3390/genes15121500 (PMC11675442; doi:10.3390/genes15121500)
Supplement: Supplementary file 1 [file genes-15-01500-s001.zip › genes-3320681-supplementary.xlsx]

## Sheet: Sup. Table 1 Animal information
Animal ID	DOB	Breed	Sex	Infection status	Farm Location
9303	2019-09-07	Angus-cross	steer	control	Auburn, AL
9520	2019-01-24	Angus-cross	cow	control	Auburn, AL
9550	2019-02-14	Angus-cross	cow	control	Auburn, AL
9014	2019-01-14	Angus-cross	cow	control	Auburn, AL
8022	2018-01-31	Angus-cross	cow	control	Auburn, AL
16081	2016-11-07	Angus-cross	bull	PI	Auburn, AL
16064	2016-11-03	Angus-cross	bull	PI	Auburn, AL
34	2022-07-07	Charolais-cross	steer	PI	Auburn, AL
9065	2019-02-20	Angus-cross	heifer	PI	Auburn, AL
43	2016-01-16	Angus-cross	cow	PI	Auburn, AL
13	2022-07-14	Angus-cross	heifer	PI	Knoxville, TN
2205	2022-07-14	Angus-cross	heifer	control	Knoxville, TN

## Sheet: Sup. Table 2 Primer Sequences
Seq ID	GENEID	Primer_type	Orientation	Start	Len	Tm	GC%	Any compl	3' compl	Sequence	Prod Size	Seq Length	Included Length	Pair any compl	Pair 3' compl	forward primer start plus product size	First Exon Length
NM_001046176.2:1111-1431	(SEPT10)	Generic	FORWARD	85	20	65.7	60	4	0	GCAGCGCGTGAAGGAGAAAG	71	321	321	4	1	156	130
NM_001046176.2:1111-1431	(SEPT10)	Generic	REVERSE	155	21	64.5	52.38	4	1	GGTGTTCAAACTTGGCCTGGA
NM_001046193.2:194-545	ATF3	Generic	FORWARD	213	20	64.44	65	6	3	GGCCCCTCGAGATGTCAGTC	72	352	352	3	0	285	243
NM_001046193.2:194-545	ATF3	Generic	REVERSE	284	20	64.81	55	3	0	CCCGTCGCCTCTTTTTCCTT
NM_183084	AURKB	Generic	FORWARD	108	21	64.43	57.14	4	1	GATTGCTGACTTCGGCTGGTC	68	324	324	4	1	176	148
NM_183084	AURKB	Generic	REVERSE	175	20	65.17	60	7	3	CCAGAGTGCCGCACATTGTC
NM_176638.5	CASP4	Generic	FORWARD	76	22	63.03	45.45	4	2	TTGGTGCTGTCATCTTGAGGAA	80	208	208	3	1	156	108
NM_176638.5	CASP4	Generic	REVERSE	155	20	63.72	50	4	2	TGGGCATCTGGGCTTTAACA
NM_174006.2	CCL2	Generic	FORWARD	35	21	62.25	52.38	4	2	TCACAGTAGCTGCCTTCAGCA	70	193	193	5	1	105	75
NM_174006.2	CCL2	Generic	REVERSE	104	20	65.01	60	4	0	CAGCAGGCGACTTGGGAGTT
NM_174263.2	CCL20	Generic	FORWARD	26	21	63.76	52.38	4	2	TCCTGGCTGCTTTGATGTCAG	80	190	190	5	2	106	78
NM_174263.2	CCL20	Generic	REVERSE	105	22	65.12	54.55	6	2	TCGGAGACAGCAGTCGAAGTTG
NM_174511.2	CCL3	Generic	FORWARD	37	20	64.67	65	6	3	CCCTCTGCAGCCAGGTCTTC	76	180	180	5	3	113	65
NM_174511.2	CCL3	Generic	REVERSE	112	20	65.79	60	2	0	CGGGCGACATAGGAGAAGCA
NM_001075147.2	CCL4	Generic	FORWARD	58	18	65.05	66.67	6	0	CCAGCGCTCTCAGCACCA	78	191	191	4	2	136	75
NM_001075147.2	CCL4	Generic	REVERSE	135	20	64.63	60	6	3	GCGAGGAATCTTCCGCAGAG
NM_175827.2	CCL5	Generic	FORWARD	92	20	65.3	60	10	3	GTGCTCCATGGCAGCAGTTG	74	200	200	5	2	166	111
NM_175827.2	CCL5	Generic	REVERSE	165	21	63.19	57.14	4	0	CCCACTTCTTCTCTGGGTTGG
NM_001075123.1	CCNA2	Generic	FORWARD	89	20	63.27	55	7	2	AAGCCACTGGCACCTCTTGA	80	244	244	3	2	169	130
NM_001075123.1	CCNA2	Generic	REVERSE	168	22	58	36.36	5	3	TCCAATACAACTGACATTTCCA
NM_001045872.1	CCNB1	Generic	FORWARD	126	23	55.99	34.78	6	2	TCCAAACCTTTGTAGTGAATATG	80	342	342	6	1	206	182
NM_001045872.1	CCNB1	Generic	REVERSE	205	21	60.04	42.86	2	0	TTGGTTTGACTGCTTGCTCTT
NM_001113174.1	CXCL12	Generic	FORWARD	63	20	64.63	55	4	0	GCCAACGTCAAGCACCTCAA	66	209	209	4	1	129	117
NM_001113174.1	CXCL12	Generic	REVERSE	128	20	64.73	55	4	1	CAGCCTTGCCACGATCTGAA
NM_174086.1	IFNG	Generic	FORWARD	135	21	63.51	52.38	5	1	TGGCAGCTCTGAGAAACTGGA	63	318	318	5	1	198	182
NM_174086.1	IFNG	Generic	REVERSE	197	20	63.74	50	5	2	TGCAGATCATCCACCGGAAT
NM_174088.1	IL10	Generic	FORWARD	23	20	65.01	60	2	0	ACAAGAGCAAGGCGGTGGAG	60	159	159	7	2	83	65
NM_174088.1	IL10	Generic	REVERSE	82	22	64.34	59.09	6	2	CACCCCTCTCTTGGAGCTCACT
NM_001025345.2	MCM7	Generic	FORWARD	138	20	64.87	60	6	1	TGCTGGCTATCCTGCGACTG	62	279	279	4	3	200	168
NM_001025345.2	MCM7	Generic	REVERSE	199	20	63.75	60	6	2	CTCCACGGTGTCCACCATTC
NM_001029846.2	OAS1Z	Generic	FORWARD	237	20	64.47	60	5	1	CTGGTTCTGCCAGGGGGTAA	60	474	474	5	0	297	287
NM_001029846.2	OAS1Z	Generic	REVERSE	296	20	65.24	55	6	2	ACCTGAGCCAGGGCATCAAA
NM_178108.2	OAS1X	Generic	FORWARD	159	20	64.62	60	3	2	CGCCTGGTGAAGCACTGGTA	68	418	418	4	1	227	184
NM_178108.2	OAS1X	Generic	REVERSE	226	20	64.41	60	3	0	GCATACTGTGGGGGCAGGTT
NM_173893.3	B2M	Generic	FORWARD	11	20	64.89	60	4	0	TCGTGGCCTTGGTCCTTCTC	68	343	343	5	2	79	66
NM_173893.3	B2M	Generic	REVERSE	78	20	65.21	60	2	0	CTTTGGAGGACGCTGGATGG
NM_001045935.3	CTDSP2	Generic	FORWARD	3	20	64.38	55	4	2	GGAACACGGCTCCATCATCA	69	213	213	4	3	72	63
NM_001045935.3	CTDSP2	Generic	REVERSE	71	20	64.89	60	7	0	ACCAGGCCTTGCTTGGTGAG
NM_001014884.1	EIF1	Generic	FORWARD	21	21	65.3	57.14	4	2	CCACTCTTTCGACCCCTTTGC	62	195	195	4	3	83	30
NM_001014884.1	EIF1	Generic	REVERSE	82	20	65.15	60	4	0	CAGTGCCAGCAGGAAGCAGA
NM_001034562.1	HNRNPK	Generic	FORWARD	4	20	65.58	55	3	1	GCTGGGGCAGTGATTGGAAA	78	101	101	6	2	82	56
NM_001034562.1	HNRNPK	Generic	REVERSE	81	21	62.79	47.62	3	3	TGGGACTGAAACACTGGCATT
NM_178320.2	PPIA	Generic	FORWARD	119	20	65.22	55	4	3	CTGGCCCCAACACAAATGGT	69	290	290	4	2	188	172
NM_178320.2	PPIA	Generic	REVERSE	187	20	64.51	55	3	1	GCTTGCCATCCAACCACTCA
XM_010802065.2	PRPF40A	Generic	FORWARD	125	20	64.08	50	5	3	TGGGACAAATGCCTGGAATG	80	213	213	4	0	205	131
XM_010802065.2	PRPF40A	Generic	REVERSE	204	20	65.14	60	8	3	AGGCTGCATGGAAGCCTGAG
NM_001099210.2	RPS17	Generic	FORWARD	55	21	65.12	57.14	6	1	CATCAAGCTGCAGGAGGAGGA	61	172	172	5	0	116	105
NM_001099210.2	RPS17	Generic	REVERSE	115	21	65.03	61.9	8	2	GGCTGAGACCTCAGGCACGTA
NM_001102134.1	AHSA2	Generic	FORWARD	42	20	65.46	55	4	1	GCCCAGGAATTGACGGTTGA	60	206	206	4	1	102	88
NM_001102134.1	AHSA2	Generic	REVERSE	101	20	64.39	60	6	2	GGAGGCCTGAATCTGCAAGG
NM_173966.3	TNF	Generic	FORWARD	31	20	64.96	65	4	1	CGGTAGCCCACGTTGTAGCC	67	470	470	4	2	98	47
NM_173966.3	TNF	Generic	REVERSE	97	20	64.72	55	4	0	TTGGCATACGAGTCCCACCA
NM_001002889.1	NOD2	Generic	FORWARD	38	20	64.84	55	4	2	TTCCTCGCCAAAGGACTTGC	80	168	168	4	1	118	83
NM_001002889.1	NOD2	Generic	REVERSE	117	20	64.28	65	8	0	GCCCCTAGGGAGCTGATGTG
NM_174690.1	PRSS2	Generic	FORWARD	206	20	65.58	65	8	3	GGCACCGAGTGCCTCATCTC	67	391	391	4	3	273	253
NM_174690.1	PRSS2	Generic	REVERSE	272	20	65.12	65	4	2	GCAGGTCCGGGTAGTTGACG
NM_001244135.2	G6PD	Generic	FORWARD	194	20	64.67	65	4	2	CGAGGAGTCGGAGCTTGACC	63	313	313	4	1	257	235
NM_001244135.2	G6PD	Generic	REVERSE	256	20	65.04	60	4	2	GCGTCAGGGAGCTTCACGTT
NM_001101976.2	SOAT2	Generic	FORWARD	105	20	64.53	60	4	0	CGTCATGCTGCTGCTCTTCC	61	282	282	4	2	166	135
NM_001101976.2	SOAT2	Generic	REVERSE	165	20	64.39	55	4	1	CCGGTCGTGCATTGTGAAGT
NM_001206735.1	IL1R1	Generic	FORWARD	142	20	60.14	55	4	2	GTGGCCGAGATGACTACGTT	75	587	587	4	0	217	167
NM_001206735.1	IL1R1	Generic	REVERSE	216	20	59.19	45	3	0	TCAGCCTCCTGCTTTTCTTT
NM_001076409.1	NFKB1	Generic	FORWARD	127	20	60.21	50	4	0	CCAAAACCCTCATGGACAAC	60	324	324	4	1	187	172
NM_001076409.1	NFKB1	Generic	REVERSE	186	20	59.69	55	4	1	CCTCCACCAGCTCCTTTATG
NM_001083709.1	DOC2A	Generic	FORWARD	144	20	60.07	55	3	2	CTCCGACCCCTATGTCAAGA	70	246	246	4	2	214	163
NM_001083709.1	DOC2A	Generic	REVERSE	213	20	59.76	45	6	0	TACGCGTGTTTTATGCTTGG
XM_005202035.2	PDE9A	Generic	FORWARD	56	20	60.44	60	4	3	GCTACGAGGAGCTGAAGCAG	61	172	172	6	3	117	95
XM_005202035.2	PDE9A	Generic	REVERSE	116	20	60.28	60	7	2	GTCAGGCTCTCAGCCTTCTG
NM_173921.2	IL4	Generic	FORWARD	76	20	59.81	55	3	2	GCGGACTTGACAGGAATCTC	66	212	212	4	2	142	125
NM_173921.2	IL4	Generic	REVERSE	141	20	60.39	45	2	0	TCGTCTTGGCTTCATTCACA
NM_173925.2	CXCL8	Generic	FORWARD	106	20	60.82	50	7	2	GTGGGCCACACTGTGAAAAT	61	219	219	5	2	167	135
NM_173925.2	CXCL8	Generic	REVERSE	166	20	59.97	50	5	3	CAGACCTCGTTTCCATTGGT
NM_001098379.1	IL22	Generic	FORWARD	112	20	60.65	50	5	2	CCAGGCTCAGCAAAAAGCTA	63	206	206	5	3	175	146
NM_001098379.1	IL22	Generic	REVERSE	174	20	59.83	50	2	0	TTCTCTGGATGTGCTGGTTG
NM_001192974.2	MAPK8	Generic	FORWARD	38	23	59.91	47.83	3	0	GGGAACACACAATAGAAGAGTGG	68	142	142	5	3	106	63
NM_001192974.2	MAPK8	Generic	REVERSE	105	20	59.23	55	2	0	GGTTCTCTCCTCCAAGTCCA
NM_001318200.1	MAPK10	Generic	FORWARD	42	20	60.11	45	3	1	AAGAATGGCGTTGTGAAAGG	67	221	221	5	2	109	77
NM_001318200.1	MAPK10	Generic	REVERSE	108	20	60.14	60	5	0	GGAGGCTCTCACTGCTGTTC
NM_001038143.1	GCLM	Generic	FORWARD	178	20	60.01	55	6	2	TGGAGCAGCTGTATCAGTGG	70	318	318	5	0	248	202
NM_001038143.1	GCLM	Generic	REVERSE	247	20	59.87	50	2	2	ACACAGCAGGAGGCAAGATT
NM_001083674.1	GCLC	Generic	FORWARD	111	20	59.53	50	6	2	GCGTCCGGAGAATTAATGAC	60	329	329	4	2	171	120
NM_001083674.1	GCLC	Generic	REVERSE	170	20	59.19	45	3	1	GGGATGCTTTGCGATAAACT
NM_001114190.2	GSR	Generic	FORWARD	78	20	59.96	55	7	2	ATCCCCACAGTGGTCTTCAG	63	266	266	5	3	141	131
NM_001114190.2	GSR	Generic	REVERSE	140	21	58.88	52.38	3	1	GGCTTCATCTTCTGTGAGTCC
NM_001083403.2	COX11	Generic	FORWARD	104	20	59.86	50	8	2	ATGTGCATGCAAGTCTCCAG	74	282	282	4	3	178	155
NM_001083403.2	COX11	Generic	REVERSE	177	20	59.73	55	3	2	TGCTGTCTCTCCTGGCACTA
NM_173968.3	TXN	Generic	FORWARD	17	20	59.31	45	4	0	ATTCCAACGTGGTGTTCCTT	60	126	126	5	2	77	59
NM_173968.3	TXN	Generic	REVERSE	76	20	59.58	50	6	2	ACTCTGCAGCAACATCCTGA
NM_001206083.1	FOXO3	Generic	FORWARD	577	20	60.21	50	3	1	TTCAAGGATAAGGGCGACAG	63	1148	1148	4	0	640	617
NM_001206083.1	FOXO3	Generic	REVERSE	639	20	60.13	55	4	1	CAGGTTGTGCCGGATAGAGT
NM_174604.1	SLC2A4	Generic	FORWARD	80	20	60.35	55	3	0	ACTGTGGCTCTGCTTCTGCT	65	303	303	6	1	145	99
NM_174604.1	SLC2A4	Generic	REVERSE	144	20	59.93	50	6	2	AAGATGGCCACAATGGAGAC
NM_001372117.1	HK3	Generic	FORWARD	109	20	59.18	50	3	1	TCAGACCAGGGACATCTTCA	61	390	390	3	2	170	155
NM_001372117.1	HK3	Generic	REVERSE	169	20	60.21	50	5	3	GGCCAGGCTATCACTTTCAA
NM_001193220.3	PFKP	Generic	FORWARD	75	20	59.98	50	6	0	TCGACTGCAGGAAGAATGTG	67	212	212	5	0	142	99
NM_001193220.3	PFKP	Generic	REVERSE	141	20	60.37	50	4	0	TTTCTGTCGAACGGAGAAGG
NM_001007806.2	PTGES3	Generic	FORWARD	41	20	59.83	45	4	2	GGGAAGATGATTCCGATGAA	80	153	153	5	2	121	89
NM_001007806.2	PTGES3	Generic	REVERSE	120	20	60.06	50	4	2	ATCCTCATCACCACCCATGT
NM_001034322.2	FKBP4	Generic	FORWARD	162	20	60.01	50	3	2	CGCTGCCATTGAGAACTGTA	61	426	426	7	2	223	185
NM_001034322.2	FKBP4	Generic	REVERSE	222	20	59.82	50	6	2	GAGGCCTTTCTCATTGTTGC
NM_001012673.1	STAT5A	Generic	FORWARD	8	20	60.14	55	6	2	AGTGGACGGATACGTGAAGC	61	160	160	4	3	69	51
NM_001012673.1	STAT5A	Generic	REVERSE	68	20	60.73	55	4	3	AGAGGCGCTCACAAACTCAG
NM_001083405.1	HSF2	Generic	FORWARD	16	20	59.64	50	4	0	GTGCAGATGAATCCCACAGA	73	136	136	4	1	89	53
NM_001083405.1	HSF2	Generic	REVERSE	88	25	59.06	32	4	0	CATTGTTCTTGGTTTCTAATCCTTT
NM_001035493.3	HSF2BP	Generic	FORWARD	93	20	60.03	60	5	3	CCCGGACAGTGTACCAGACT	62	222	222	5	1	155	132
NM_001035493.3	HSF2BP	Generic	REVERSE	154	21	59.77	47.62	6	2	TTGATGCTCACGTTGTACAGG
NM_001076809.1	HSF1	Generic	FORWARD	256	19	60.95	63.16	6	2	CGCCTGCCTAGACAAGACC	72	376	376	7	3	328	269
NM_001076809.1	HSF1	Generic	REVERSE	327	20	60.16	55	6	0	GTCTGCAGGTTGTCCAGGTT

## Sheet: Sup. Table 3 KEGG GO Pathways
Category	Term	Count	%	PValue	FDR	Genes	List Total	Pop Hits	Pop Total	Fold Enrichment	Bonferroni	Benjamini
KEGG_PATHWAY	bta05160:Hepatitis C	7	24.1379	3.3594e-06	0.000225804	519922, 521196, 281237, 280872, 508541, 516979, 347699	24	172	9038	15.3261	0.000517214	0.000261192
KEGG_PATHWAY	bta05164:Influenza A	7	24.1379	5.62325e-06	0.000225804	519922, 521196, 281237, 280872, 280828, 516979, 347699	24	188	9038	14.0217	0.000865608	0.000261192
KEGG_PATHWAY	bta04062:Chemokine signaling pathway	7	24.1379	6.16124e-06	0.000225804	282170, 521196, 281201, 414347, 506807, 280828, 508541	24	191	9038	13.8015	0.000948384	0.000261192
KEGG_PATHWAY	bta04621:NOD-like receptor signaling pathway	7	24.1379	6.74043e-06	0.000225804	519922, 516949, 280828, 516979, 347699, 506759, 338039	24	194	9038	13.5881	0.00103749	0.000261192
KEGG_PATHWAY	bta05163:Human cytomegalovirus infection	7	24.1379	2.93203e-05	0.000785785	282170, 521196, 281201, 414347, 280828, 508541, 516979	24	251	9038	10.5023	0.00450522	0.000908931
KEGG_PATHWAY	bta05171:Coronavirus disease - COVID-19	7	24.1379	5.64191e-05	0.00126003	519922, 788861, 280872, 280828, 508541, 516979, 347699	24	282	9038	9.34781	0.00865115	0.00145749
KEGG_PATHWAY	bta05167:Kaposi sarcoma-associated herpesvirus infection	6	20.6897	0.000192037	0.00367614	444874, 521196, 281201, 280828, 508541, 516979	24	220	9038	10.2705	0.0291434	0.00425225
KEGG_PATHWAY	bta05162:Measles	5	17.2414	0.000644167	0.0107898	519922, 280872, 508541, 516979, 347699	24	160	9038	11.7682	0.094469	0.0124807
KEGG_PATHWAY	bta04060:Cytokine-cytokine receptor interaction	6	20.6897	0.00128154	0.0190807	282170, 281237, 281246, 414347, 506807, 280828	24	333	9038	6.78529	0.179206	0.0220709
KEGG_PATHWAY	bta04061:Viral protein interaction with cytokine and cytokine receptor	4	13.7931	0.00171067	0.0229229	282170, 281246, 414347, 280828	24	95	9038	15.8561	0.231772	0.0265153
KEGG_PATHWAY	bta05417:Lipid and atherosclerosis	5	17.2414	0.00284175	0.0337833	282170, 280828, 508541, 511913, 516979	24	239	9038	7.87831	0.354837	0.0390777
KEGG_PATHWAY	bta04620:Toll-like receptor signaling pathway	4	13.7931	0.00302537	0.0337833	282170, 414347, 280828, 516979	24	116	9038	12.9856	0.372877	0.0390777
KEGG_PATHWAY	bta05142:Chagas disease	4	13.7931	0.00348921	0.0359658	282170, 281237, 281246, 280828	24	122	9038	12.347	0.416248	0.0416022
KEGG_PATHWAY	bta04068:FoxO signaling pathway	4	13.7931	0.00426317	0.0408046	327679, 521196, 281246, 508541	24	131	9038	11.4987	0.482078	0.0471994
GOTERM_CC_DIRECT	GO:0005737~cytoplasm	14	48.2759	0.000252477	0.0148961	282170, 327679, 519922, 338039, 444874, 531945, 521196, 281201, 280872, 506235, 510697, 508541, 511913, 347699	27	3788	20602	2.82009	0.0147876	0.0148961
GOTERM_BP_DIRECT	GO:0006954~inflammatory response	6	20.6897	3.48636e-05	0.0110169	282170, 414347, 506807, 280828, 508541, 338039	29	228	16666	15.1234	0.011198	0.0112261
GOTERM_BP_DIRECT	GO:0050729~positive regulation of inflammatory response	4	13.7931	0.000116942	0.0184768	282170, 281237, 510697, 338039	29	57	16666	40.3291	0.0370698	0.0188276
